# Supplementary material for: Controlled human hookworm infection remodels plasmacytoid dendritic cells and regulatory T cells towards profiles seen in natural infections in endemic areas
Source: Nat Commun. 2024 Jul 16;15:5960. doi: 10.1038/s41467-024-50313-0 (PMC11252261; doi:10.1038/s41467-024-50313-0)
Supplement: Supplementary file 4 — Supplementary Data 1 [file 41467_2024_50313_MOESM4_ESM.xlsx]

## Sheet: Sheet 1
Supplementary Data 1. Lineage level differential abundance analysis. P-values and log fold-changes (LFC) were obtained from generalized linear mixed models (GLMM) comparing lineage abundance at post-infection time points (4 to 104 WPI) against baseline (0 WPI). P-values were then FDR-corrected and significant results (FDR < 0.05) are highlighted in green.
Lineage	Time point (WPI)	LFC_against_baseline	P_value	FDR
B cells	4	-0.24461	0.037028	1
B cells	8	-0.538193	4.50792e-06	0.000211872
B cells	12	-0.318497	0.00664085	0.265634
B cells	28	-0.0670562	0.567556	1
B cells	52	-0.598416	3.38714e-07	1.62583e-05
B cells	104	-0.350275	0.00282568	0.118679
Basophils	4	1.25536	4.2203e-05	0.00181473
Basophils	8	1.31863	1.72341e-05	0.000775534
Basophils	12	1.34698	1.14965e-05	0.00052884
Basophils	28	1.30857	1.98816e-05	0.000874789
Basophils	52	0.521759	0.0895789	1
Basophils	104	0.452148	0.140979	1
CD4+T	4	-0.0266119	0.82679	1
CD4+T	8	0.230726	0.0578137	1
CD4+T	12	0.0075333	0.950613	1
CD4+T	28	-0.108063	0.374265	1
CD4+T	52	0.0755852	0.534272	1
CD4+T	104	0.175794	0.14832	1
CD8+T	4	-0.0339245	0.643305	1
CD8+T	8	0.176254	0.0161463	0.61356
CD8+T	12	-0.134744	0.0660244	1
CD8+T	28	-0.0343634	0.639107	1
CD8+T	52	0.0772508	0.291703	1
CD8+T	104	0.0561932	0.443064	1
γδT cells	4	-0.0494985	0.700307	1
γδT cells	8	0.0265381	0.836561	1
γδT cells	12	0.0406162	0.752289	1
γδT cells	28	0.0118066	0.926885	1
γδT cells	52	0.106602	0.407235	1
γδT cells	104	-0.14131	0.272009	1
Myeloid	4	0.208115	0.258681	1
Myeloid	8	-0.300841	0.102539	1
Myeloid	12	0.101072	0.583342	1
Myeloid	28	0.0323868	0.860477	1
Myeloid	52	-0.14513	0.430903	1
Myeloid	104	-0.422796	0.0217594	0.805096
NK/ILC	4	0.0469645	0.800968	1
NK/ILC	8	0.155986	0.402454	1
NK/ILC	12	0.315073	0.090819	1
NK/ILC	28	0.261578	0.16031	1
NK/ILC	52	0.556099	0.00283392	0.118679
NK/ILC	104	0.479925	0.00998787	0.389527
Unconventional αβT cells	4	-0.302128	0.192109	1
Unconventional αβT cells	8	-0.211817	0.360513	1
Unconventional αβT cells	12	-0.303114	0.190973	1
Unconventional αβT cells	28	-0.0586062	0.800219	1
Unconventional αβT cells	52	-0.28981	0.210801	1
Unconventional αβT cells	104	-0.522763	0.0240356	0.865282
