# Supplementary material for: Controlled human hookworm infection remodels plasmacytoid dendritic cells and regulatory T cells towards profiles seen in natural infections in endemic areas
Source: Nat Commun. 2024 Jul 16;15:5960. doi: 10.1038/s41467-024-50313-0 (PMC11252261; doi:10.1038/s41467-024-50313-0)
Supplement: Supplementary file 5 — Supplementary Data 2 [file 41467_2024_50313_MOESM5_ESM.xlsx]

## Sheet: Sheet 1
Supplementary Data 2. Cluster-level differential abundance analysis. P-values and log fold-changes (LFC) were obtained from generalized linear mixed models (GLMM) comparing cluster abundance at post-infection time points (4 to 104 WPI) against baseline (0 WPI) or previous time point. Statistically significant comparisons at FDR 0.05 level are higlighted in green. Log-fold changes are higlighted i…
	Comparison against previous timepoint												Comparison against baseline
	FDR						Log Fold-Change (LFC)						FDR					Log Fold-Change (LFC)
FlowSOM Cluster	0 to 4	4 to 8	8 to 12	12 to 28	28 to 52	52 to 104	0 to 4	4 to 8	8 to 12	12 to 28	28 to 52	52 to 104	0 to 8	0 to 12	0 to 28	0 to 52	0 to 104	0 to 8	0 to 12	0 to 28	0 to 52	0 to 104
Cluster 1	0.445805	0.118279	0.443586	0.664139	0.966548	0.283441	0.108979	0.235731	-0.13739	0.0897858	0.017455	0.17886	0.00717199	0.125754	0.0219969	0.0147457	0.000105295	0.34471	0.20732	0.297106	0.314561	0.493421
Cluster 2	0.163595	0.251352	0.236823	0.020313	0.272462	0.855674	0.239861	0.236866	-0.245857	-0.418917	0.229146	0.0533977	0.00270033	0.181161	0.290121	0.832243	0.608675	0.476727	0.230871	-0.188046	0.0410991	0.0944968
Cluster 3	0.000764706	0.307646	0.759417	0.674005	0.704275	0.0875348	0.449337	-0.183868	-0.0665942	-0.0916577	0.081095	0.273579	0.062166	0.175476	0.489685	0.200468	0.000546956	0.26547	0.198876	0.107218	0.188313	0.461892
Cluster 4	0.216328	0.902276	0.687358	0.984134	0.992058	0.93377	-0.15323	0.0304415	-0.0725121	-0.00504046	-0.00286505	-0.0243196	0.338843	0.109616	0.0986745	0.0933292	0.0577715	-0.122789	-0.195301	-0.200341	-0.203206	-0.227526
Cluster 5	0.000440323	0.246559	0.384055	0.974485	0.777484	0.313942	0.364428	-0.158352	-0.125501	-0.0096357	0.048999	0.139702	0.062166	0.501823	0.55845	0.305385	0.0149667	0.206076	0.0805749	0.0709392	0.119938	0.259641
Cluster 6	0.971633	0.406273	0.113332	0.24537	0.954212	0.511396	0.00836884	0.163717	-0.268345	0.217231	-0.0240819	0.137614	0.274999	0.55845	0.44988	0.55845	0.12561	0.172086	-0.0962595	0.120972	0.0968897	0.234504
Cluster 7	0.00111482	0.670314	0.551756	0.902276	0.930655	0.444915	0.464408	0.0994824	-0.13084	-0.0382937	-0.0328964	0.153293	0.000105295	0.00267998	0.00684048	0.0135891	0.00032762	0.563891	0.433051	0.394757	0.361861	0.515154
Cluster 8	0.0135912	0.0954239	0.0645127	0.902276	0.664139	0.384055	-0.383952	0.303883	-0.33166	0.0405601	0.108248	-0.182939	0.661463	0.00796659	0.0173663	0.10812	0.00368061	-0.0800697	-0.41173	-0.37117	-0.262921	-0.44586
Cluster 9	0.00368061	0.246559	0.837945	0.57703	0.969425	0.746069	-0.622205	0.322198	-0.0787866	-0.185146	0.0267327	-0.112681	0.19729	0.0968657	0.00931336	0.0135891	0.00239576	-0.300007	-0.378793	-0.563939	-0.537206	-0.649887
Cluster 10	0.399683	0.984134	0.551756	0.556452	0.603238	0.954212	-0.130616	-0.00521724	-0.127029	-0.125294	0.112163	0.0232764	0.379709	0.0725817	0.00551717	0.0585347	0.0874386	-0.135833	-0.262862	-0.388156	-0.275994	-0.252717
Cluster 11	0.127143	0.0294389	0.316178	0.113332	0.00971981	0.047185	-0.400677	0.609475	-0.326408	-0.465753	0.704197	-0.562561	0.44988	0.698663	0.0207979	0.688207	0.0931302	0.208798	-0.117609	-0.583363	0.120834	-0.441726
Cluster 12	0.561939	0.134483	0.954212	0.146098	0.424423	0.444915	-0.207305	0.566291	0.0550165	-0.556348	0.351696	-0.336014	0.305385	0.228066	0.72046	0.55867	0.734016	0.358986	0.414002	-0.142346	0.20935	-0.126664
Cluster 13	0.0024609	0.021241	0.212633	0.607903	0.328424	0.983838	-0.442241	0.379554	-0.235065	-0.116254	0.188935	-0.00743334	0.725024	0.0530655	0.00496373	0.154272	0.13753	-0.0626871	-0.297752	-0.414006	-0.225071	-0.232504
Cluster 14	5.26189e-05	0.00521908	0.020313	0.108838	0.0114824	0.41224	-0.604928	0.457863	-0.389828	-0.286019	0.418256	-0.169464	0.374902	0.00031565	6.7418e-09	0.0071542	0.000115945	-0.147065	-0.536893	-0.822912	-0.404656	-0.57412
Cluster 15	9.56038e-06	0.0021289	0.00971981	0.746069	0.020313	0.0671012	-0.743809	0.567481	-0.485004	-0.0898803	0.445989	-0.36229	0.357798	0.000105295	8.62852e-06	0.0923123	0.000101297	-0.176327	-0.661332	-0.751212	-0.305223	-0.667514
Cluster 16#	0.0933292	0.8073	0.993086	0.732534	0.246559	0.932984	-0.25022	0.0598898	0.00222381	-0.0788057	-0.213774	0.0311616	0.215502	0.221193	0.0725817	0.000546956	0.00120931	-0.19033	-0.188106	-0.266912	-0.480686	-0.449524
Cluster 17	0.00315808	0.0233219	0.307646	0.130317	0.104677	0.687358	-0.461432	0.399191	-0.212415	-0.285218	0.304059	-0.0973923	0.734549	0.0986745	0.00032762	0.125754	0.0285647	-0.0622411	-0.274656	-0.559875	-0.255816	-0.353208
Cluster 18	0.358094	0.29528	0.687358	0.39503	0.0415483	0.759417	-0.200749	0.26773	-0.123528	-0.227863	0.457003	-0.0965103	0.771083	0.806063	0.175476	0.424703	0.735778	0.066982	-0.0565457	-0.284408	0.172595	0.0760847
Cluster 19	0.00177051	0.272462	0.812805	0.258529	0.646638	0.664139	-0.678509	0.313437	-0.0878785	-0.322129	0.162712	-0.154087	0.118717	0.0478053	0.000342581	0.00532385	0.000376145	-0.365071	-0.45295	-0.775079	-0.612367	-0.766454
Cluster 20	0.365771	0.400165	0.670314	0.0216394	0.0732661	0.746069	-0.134066	-0.154028	0.0945828	0.345309	-0.275848	-0.0685646	0.0425686	0.195318	0.305385	0.402275	0.179157	-0.288094	-0.193512	0.151797	-0.124051	-0.192616
Cluster 21	0.416882	0.983838	0.671807	0.232443	0.511396	0.675059	-0.322142	-0.0179912	-0.243964	0.552583	-0.344912	-0.237397	0.390498	0.12561	0.947199	0.347834	0.1046	-0.340133	-0.584097	-0.0315144	-0.376427	-0.613824
Cluster 22	0.55867	0.663189	0.900161	0.7249	0.965753	0.084954	-0.0971515	0.105189	0.0419036	-0.0832028	-0.0208253	-0.299758	0.971633	0.772388	0.85796	0.751559	0.0173663	0.00803783	0.0499414	-0.0332614	-0.0540867	-0.353845
Cluster 23	0.989084	0.954212	0.698025	0.384055	0.293061	0.900161	-0.0042663	0.0463671	0.163831	-0.323447	0.376202	-0.075663	0.897449	0.501823	0.725024	0.390412	0.55845	0.0421008	0.205931	-0.117516	0.258686	0.183023
Cluster 24	0.000342581	0.405608	0.261443	0.0480678	0.598783	0.969425	0.703599	-0.228187	-0.290413	-0.454215	0.164678	0.024357	0.0189304	0.40712	0.216328	0.661463	0.734016	0.475412	0.184998	-0.269216	-0.104539	-0.0801815
Cluster 26	0.307211	0.0645127	0.309275	0.848203	0.572477	0.328424	0.234204	-0.446969	0.276959	-0.0730798	-0.179941	-0.266199	0.360253	0.79803	0.975188	0.414202	0.0338331	-0.212765	0.0641934	-0.00888634	-0.188828	-0.455027
Cluster 27	0.0402163	0.22769	0.309275	0.797915	0.970697	0.472988	0.471574	-0.328764	0.304282	-0.0967048	0.0220832	0.202048	0.603287	0.0725817	0.162284	0.125754	0.00932658	0.14281	0.447092	0.350388	0.372471	0.574519
Cluster 28	0.424703	0.759417	0.687358	0.932984	0.954212	0.923595	0.216717	-0.118328	0.151958	0.053192	0.0403315	-0.0582097	0.734016	0.360253	0.258133	0.194654	0.290121	0.098389	0.250347	0.303539	0.343871	0.285661
Cluster 29	0.256327	0.598783	0.603238	0.577574	0.837945	0.117977	0.36393	-0.238767	0.234177	-0.248321	0.107395	-0.541322	0.725024	0.262073	0.743219	0.507815	0.32047	0.125163	0.35934	0.111019	0.218414	-0.322908
Cluster 30	0.0223646	0.0415483	0.347814	0.0420018	0.902276	0.812805	-0.329386	0.332689	-0.176987	-0.331747	0.0386735	-0.0575407	0.989084	0.265755	0.00032762	0.000820067	0.000208817	0.00330291	-0.173685	-0.505432	-0.466758	-0.524299
Cluster 31	0.533952	8.70266e-05	0.0567502	0.0149127	8.19166e-08	0.00133464	-0.084369	0.464088	-0.253161	-0.316442	0.604391	-0.389003	0.00109228	0.363962	0.14182	0.00041341	0.863272	0.379719	0.126559	-0.189884	0.414507	0.0255043
Cluster 32	0.972172	0.450039	0.984134	0.704927	0.823329	0.709275	-0.0102098	0.214817	0.00817314	0.12067	0.0788763	0.118957	0.365771	0.354766	0.12561	0.0530655	0.00932658	0.204607	0.21278	0.33345	0.412326	0.531283
Cluster 33	0.337476	0.436157	0.0954239	0.974639	0.746069	0.759417	0.336286	-0.341441	0.614472	0.0236583	-0.163219	-0.155908	0.989084	0.062166	0.0530655	0.162582	0.365771	-0.00515504	0.609317	0.632975	0.469756	0.313848
Cluster 34	0.947199	0.0875348	0.0420018	0.970697	0.220513	0.604282	0.0189486	-0.430831	0.500518	-0.0233466	-0.338979	-0.171217	0.0678173	0.73156	0.799753	0.244124	0.0474446	-0.411883	0.0886355	0.0652889	-0.27369	-0.444907
Cluster 35%	0.000375461	0.954212	0.974639	0.970697	0.0567502	0.948769	1.25536	0.0632684	0.0283508	-0.0384053	-0.786813	-0.0696111	0.000211733	0.000174477	0.000233157	0.17778	0.250845	1.31863	1.34698	1.30857	0.521759	0.452148
Cluster 36	0.916512	0.675059	0.00745991	0.0875348	0.580291	0.759417	-0.063311	-0.321061	1.43354	-0.972637	-0.409292	0.235009	0.489164	0.0366641	0.897449	0.556186	0.867469	-0.384372	1.04917	0.0765305	-0.332761	-0.0977519
Cluster 37	0.0720519	0.603238	0.674005	0.00397389	0.00133464	0.0151159	-0.253284	-0.107843	-0.0904531	0.422027	-0.4653	0.361454	0.00717669	0.000585401	0.859446	0.000208817	0.367251	-0.361127	-0.45158	-0.0295533	-0.494854	-0.1334
Cluster 38	0.998062	0.746069	0.342791	0.812805	0.511396	0.995259	0.000631591	0.159417	0.381795	-0.122902	-0.291088	0.00279322	0.660941	0.0931302	0.201231	0.726893	0.725024	0.160049	0.541844	0.418941	0.127854	0.130647
Cluster 39	0.507092	0.00133464	0.199524	0.647132	0.633463	0.328424	0.102378	0.474913	-0.220972	0.0999942	-0.102931	-0.174236	1.76063e-05	0.00932658	0.000617487	0.00944507	0.224706	0.577291	0.356319	0.456313	0.353382	0.179146
Cluster 40	0.897449	0.812805	0.687358	0.746069	0.273809	0.973926	0.0424363	0.107337	0.165491	-0.139246	0.377206	-0.0257276	0.628936	0.281944	0.55867	0.0460538	0.0577715	0.149773	0.315264	0.176018	0.553224	0.527497
Cluster 42	0.424761	0.444915	0.795247	0.850087	0.954387	0.850087	0.127768	-0.15419	-0.064271	0.0496802	-0.0226837	-0.0497478	0.882262	0.584678	0.809447	0.724666	0.489685	-0.0264224	-0.0906934	-0.0410132	-0.0636969	-0.113445
Cluster 43+	6.7418e-09	0.683164	0.472988	0.759417	0.970697	0.10562	0.838248	0.0973504	-0.154368	0.073847	-0.0158192	0.289266	1.25858e-10	1.18051e-07	6.45701e-09	6.7418e-09	1.55695e-15	0.935598	0.78123	0.855077	0.839258	1.12852
Cluster 44	0.175476	0.107049	0.900161	0.0426176	0.00756185	0.323899	-0.269565	-0.353105	0.0520731	0.426308	-0.540645	0.24025	0.000585401	0.00177051	0.489685	0.00020543	0.0173663	-0.62267	-0.570597	-0.144289	-0.684933	-0.444684
Cluster 45	0.584698	0.0875348	0.0330729	0.974639	0.808529	0.156721	-0.174456	-0.564431	0.67965	-0.0225123	0.117641	-0.483456	0.00889457	0.863272	0.806063	0.916512	0.13322	-0.738887	-0.0592369	-0.0817492	0.035892	-0.447564
