# Supplementary material for: Controlled human hookworm infection remodels plasmacytoid dendritic cells and regulatory T cells towards profiles seen in natural infections in endemic areas
Source: Nat Commun. 2024 Jul 16;15:5960. doi: 10.1038/s41467-024-50313-0 (PMC11252261; doi:10.1038/s41467-024-50313-0)
Supplement: Supplementary file 6 — Supplementary Data 3 [file 41467_2024_50313_MOESM6_ESM.xlsx]

## Sheet: Sheet 1
Supplementary Data 3. Tregs clusters differential abundance analysis. P-values and log fold-changes (LFC) were obtained from generalized linear mixed models (GLMM) comparing Tregs cluster abundance at post-infection time points (4 to 104 WPI) against baseline (0 WPI) or previous time point. Statistically significant comparisons at FDR 0.05 level are higlighted in green. Log-fold changes are higli…
	Comparison against baseline												Comparison against previous time point (consecutive)
	FDR						Log fold-change (LFC)						FDR					LFC
Tregs Clusters	0 to 4	0 to 8	0 to 12	0 to 28	0 to 52	0 to 104	0 to 4	0 to 8	0 to 12	0 to 28	0 to 52	0 to 104	4 to 8	8 to 12	12 to 28	28 to 52	52 to 104	4 to 8	8 to 12	12 to 28	28 to 52	52 to 104
Tregs1	0.00036342	9.236e-08	8.99884e-07	6.85806e-06	0.00296664	6.5479e-05	0.389228	0.523887	0.494623	0.461107	0.348155	0.420209	1	1	1	1	1	0.134659	-0.0292644	-0.0335157	-0.112953	0.0720549
Tregs2	0.000365204	0.288241	0.0331611	0.0139619	0.406106	0.0331611	0.314649	0.183126	0.237028	0.254415	0.172621	0.234486	1	1	1	1	1	-0.131523	0.0539013	0.0173871	-0.0817937	0.0618648
Tregs3	1	1	1	1	1	1	0.132336	-0.0674211	-0.0329678	-0.00850023	-0.0857212	-0.0514278	0.473926	1	1	1	1	-0.199757	0.0344533	0.0244675	-0.077221	0.0342934
Tregs4	0.00861389	0.229659	1	1	1	1	0.419216	0.303197	0.126738	-0.0381356	-0.0867058	0.0298088	1	1	1	1	1	-0.116019	-0.176459	-0.164874	-0.0485701	0.116515
Tregs5	0.000282676	0.0937032	0.305837	0.000177073	2.81081e-07	7.22203e-11	-0.349385	-0.232471	-0.201531	-0.366721	-0.460085	-0.558229	1	1	1	1	1	0.116915	0.0309397	-0.16519	-0.0933639	-0.0981441
Tregs6	1	1	1	0.229659	0.007421	0.800562	0.118772	-0.265235	-0.1866	-0.439661	-0.617158	-0.330361	0.480808	1	1	1	1	-0.384007	0.0786347	-0.253061	-0.177497	0.286797
Tregs7	1	1	1	1	0.216491	0.134952	0.143153	-0.0741753	-0.316021	-0.527054	-0.741362	-0.781508	1	1	1	1	1	-0.217328	-0.241846	-0.211033	-0.214307	-0.040146
Tregs8	1	1	1	0.431565	0.878429	1	-0.0312168	0.0382584	-0.0845083	-0.280172	-0.243953	-0.218561	1	1	1	1	1	0.0694752	-0.122767	-0.195664	0.0362197	0.0253913
Tregs9	0.190672	1	1	0.0167644	6.14087e-06	4.81907e-07	-0.218413	-0.0838365	-0.128447	-0.28195	-0.421774	-0.455931	1	1	1	1	1	0.134576	-0.0446109	-0.153502	-0.139824	-0.0341574
Tregs10	0.0227663	0.229659	1	0.0207855	9.89434e-06	4.2018e-09	-0.265158	-0.207519	-0.133327	-0.268666	-0.402289	-0.503138	1	1	1	1	1	0.0576392	0.074192	-0.135339	-0.133623	-0.100849
