# Supplementary material for: Controlled human hookworm infection remodels plasmacytoid dendritic cells and regulatory T cells towards profiles seen in natural infections in endemic areas
Source: Nat Commun. 2024 Jul 16;15:5960. doi: 10.1038/s41467-024-50313-0 (PMC11252261; doi:10.1038/s41467-024-50313-0)
Supplement: Supplementary file 8 — Source Data [file 41467_2024_50313_MOESM8_ESM.xlsx]

## Sheet: Fig1B_EPG
ID

## Sheet: Fig1B_Eosinophils
ID

## Sheet: Fig2B_PrincipalComponentsCoords
ID

## Sheet: Fig2C_PermanovaCoefficients
cluster

## Sheet: Fig2DE
ID

## Sheet: Fig2F
ID

## Sheet: Fig2G
ID

## Sheet: Fig3C
PC1

## Sheet: Fig3E
ID

## Sheet: Fig3HI
ID

[truncated: 6 more sheets: Fig3J_TNFR2, Fig3J_LAP, Fig3K_left, Fig3K_right, Fig4B_CD4T_ICS, Fig4C_CD4T_CD38hi]
